# Supplementary material for: Metabolic cost adaptations during training with a soft exosuit assisting the hip joint
Source: Sci Rep. 2019 Jul 5;9:9779. doi: 10.1038/s41598-019-45914-5 (PMC6611879; doi:10.1038/s41598-019-45914-5)
Supplement: Supplementary file 2 — Dataset 1 [file 41598_2019_45914_MOESM2_ESM.xlsx]

## Sheet: Subject characteristic
Participant	Age	Height [cm]	Weight [kg]
#1	18	183	78.2
#2	21	192	81.3
#3	21	193	99.1
#4	21	175	74.8
#5	21	182	79.2
#6	20	173	72.5
#7	22	168	68.9
#8	21	173	74.8

## Sheet: Metabolics 
Session	Participant	Standing [W/kg]	mid_pow [W/kg]	late_pow [W/kg]	unpow [W/kg]
1	#1	1.6542	7.0066	7.074	7.6117
1	#2	1.4591	7.4278	7.362	7.5181
1	#3	1.5665	5.9091	6.4829	6.5858
1	#4	1.611	6.2472	6.2742	6.7386
1	#5	1.3018	7.2697	7.1398	7.3439
1	#6	1.6674	7.298	7.8703	8.7722
1	#7	2.1554	7.8484	7.7864	8.2228
1	#8	1.9501	6.9632	7.138	7.3296
2	#1	2.0591	7.5449	7.4713	9.5275
2	#2	1.5997	7.4082	7.4355	7.6476
2	#3	1.8483	5.8256	5.7498	6.1306
2	#4	1.3722	6.3806	6.487	7.3011
2	#5	1.5868	6.4008	7.0176	6.943
2	#6	1.5786	7.1641	7.7495	7.6785
2	#7	2.4935	7.3205	7.2539	7.6465
2	#8	1.6927	6.8186	6.9476	7.272
3	#1	1.5674	7.0112	7.4303	8.4543
3	#2	1.4432	6.4857	6.5835	6.8727
3	#3	1.4089	6.122	6.1994	6.6993
3	#4	1.396	6.6105	6.5836	7.7329
3	#5	1.5352	7.0571	6.7283	7.1206
3	#6	1.4867	6.3172	6.8159	7.217
3	#7	1.8588	7.1404	7.2233	8.0779
3	#8	1.7324	6.8831	6.4423	6.8729
4	#1	1.9057	6.9343	6.9846	7.9512
4	#2	1.5709	7.1188	6.9288	7.5231
4	#3	1.445	5.7675	6.0174	6.5077
4	#4	1.4508	5.9925	6.2999	6.7665
4	#5	1.4659	6.5712	6.5481	6.5388
4	#6	1.576	7.112	7.0212	7.754
4	#7	2.2364	6.8669	6.6812	7.4927
4	#8	1.3761	6.5338	6.4715	6.9347
5	#1	1.8331	6.9293	6.7773	7.5673
5	#2	1.4187	6.8843	6.8666	7.1438
5	#3	1.5403	5.679	5.6177	5.9841
5	#4	1.3778	6.1112	6.2456	6.8044
5	#5	1.4	6.5879	6.4636	6.9316
5	#6	1.5809	6.5838	6.7763	8.0616
5	#7	1.8427	6.7949	7.1148	7.487
5	#8	1.6245	6.7367	6.5681	7.1223
9	#1	1.775	5.8683	6.0149	6.9552
9	#2	1.5002	6.1672	6.0094	6.7455
9	#5	1.5753	6.565	6.3486	6.8373
9	#6	1.4284	5.8606	6.0151	6.7424
9	#8	1.5843	6.4449	6.4478	6.7654

## Sheet: subjective data
Session	Participant	Assistance Helpful		Visual Analog Scale							Perceived Exertion
		1 thru 5		Overall	Back	Shoulder	Hip	Knee	Ankle/Foot		11 min	20 min	25 min
1	#1	1		84	71	65	94	94	95		11	12	13
1	#2	1		95	95	95	94	95	95		10	10	11
1	#3	2		83	84	76	84	88	91		9	9	11
1	#4	2		58	61	65	55	68	69		12	13	14
1	#5	2		84	53	53	94	95	95		11	12	13
1	#6	2		80	73	77	83	82	48		11	11	12
1	#7	2		59	31	54	42	95	90		11	12	12
1	#8	2		50	95	96	96	95	96		11	13	13
2	#1	1		85	90	95	88	96	90		11	12	13
2	#2	1		95	94	95	95	96	94		10	11	12
2	#3	2		79	88	69	87	79	80		10	9	12
2	#4	2		69	71	73	75	74	73		12	12	15
2	#5	2		81	96	51	96	94	95		8	11	14
2	#6	2		73	65	94	93	91	51		9	11	12
2	#7	2		60	60	63	70	70	71		11	12	12
2	#8	2		86	94	96	96	96	95		11	14	14
3	#1	1		84	82	85	94	95	94		11	11	12
3	#2	1		95	94	94	94	95	95		9	10	11
3	#3	2		84	85	78	85	90	83		9	9	10
3	#4	1		76	65	79	77	79	81		12	12	15
3	#5	2		92	91	77	94	95	95		9	12	14
3	#6	2		68	92	91	49	91	83		10	11	13
3	#7	1		64	61	63	58	68	69		11	12	12
3	#8	2		88	95	95	96	95	95		12	12	11
4	#1	1		96	90	86	95	95	95		10	10	12
4	#2	1		95	95	95	95	95	95		10	10	11
4	#3	2		73	86	65	80	77	78		9	9	10
4	#4	1		69	68	68	69	72	75		11	12	14
4	#5	2		90	85	90	93	96	96		10	12	14
4	#6	2		87	74	92	85	93	79		11	12	13
4	#7	1		67	62	64	65	65	65		11	12	12
4	#8	2		91	81	96	95	96	96		12	12	13
5	#1	1		83	82	82	90	95	95		11	11	12
5	#2	1		95	95	95	95	95	95		9	10	10
5	#3	2		82	83	83	81	84	80		10	10	11
5	#4	2		70	69	69	73	52	76		12	12	14
5	#5	2		89	80	88	96	96	95		10	12	14
5	#6	2		73	94	92	75	92	75		11	11	13
5	#7	1		66	66	67	67	69	69		11	11	11
5	#8	2		87	95	95	96	96	83		12	13	13
ret	#1	1		82	74	91	99	99	99		10	11	12
ret	#2	2		95	96	96	96	95	95		11	12	12
ret	#3
ret	#4	2		72	70	71	72	72	72		10	11	12
ret	#5	2		51	2.43	99	99	99	97		11	14	15
ret	#6
ret	#7
ret	#8	2		99	99	99	98	99	99		10	13	12

## Sheet: Onset actuation
	Left_leg [% gait cycle]	Right_leg [% gait cycle]
Participant1
Sess1 early_pow	2.34917	1.2161
Sess1 mid_pow	0.985	0.565049
Sess1 late_pow	1.43968	1.0026
Sess2 early_pow	3.2375	1.39237
Sess2 mid_pow	1.213	0.802913
Sess2 late_pow	1.38404	1.20833
Sess3 early_pow	2.6325	1.56441
Sess3 mid_pow	1.511	0.970874
Sess3 late_pow	1.40426	1.20104
Sess4 early_pow	2.265	1.52797
Sess4 mid_pow	1.399	1.02524
Sess4 late_pow	1.36064	1.34896
Sess5 early_pow	1.70583	1.58898
Sess5 mid_pow	1.35755	1.08807
Sess5 late_pow	1.32095	1.6066
Participant2
Sess1 early_pow	2.46083	2.09153
Sess1 mid_pow	1.04771	1.07156
Sess1 late_pow	1.15714	1.59623
Sess2 early_pow	1.83583	1.94153
Sess2 mid_pow	0.921739	0.964348
Sess2 late_pow	1.11524	1.59623
Sess3 early_pow	1.5425	1.78487
Sess3 mid_pow	0.92	0.964348
Sess3 late_pow	0.804762	1.53774
Sess4 early_pow	2.22917	1.78067
Sess4 mid_pow	0.941739	0.967826
Sess4 late_pow	0.814286	1.53396
Sess5 early_pow	1.5675	1.53529
Sess5 mid_pow	0.853043	0.966957
Sess5 late_pow	0.810476	1.5283
Participant3
Sess1 early_pow	1.46083	1.43277
Sess1 mid_pow	0.848696	0.961739
Sess1 late_pow	0.830476	1.51792
Sess2 early_pow	1.31333	1.35042
Sess2 mid_pow	0.848696	0.961739
Sess2 late_pow	0.831429	1.46981
Sess3 early_pow	1.20917	1.32521
Sess3 mid_pow	0.848696	0.961739
Sess3 late_pow	0.829524	1.4537
Sess4 early_pow	1.20917	1.32521
Sess4 mid_pow	0.844348	0.964348
Sess4 late_pow	0.825714	1.44537
Sess5 early_pow	1.20917	1.32017
Sess5 mid_pow	0.845217	0.964348
Sess5 late_pow	0.825714	1.44537
Participant4
Sess1 early_pow	4.07833	3.95294
Sess1 mid_pow	0.771429	1.37917
Sess1 late_pow	1.81111	2.66034
Sess2 early_pow	4.56667	4.72941
Sess2 mid_pow	0.8	1.29167
Sess2 late_pow	1.69573	2.33276
Sess3 early_pow	3.72667	3.56723
Sess3 mid_pow	0.90084	1.31333
Sess3 late_pow	1.70171	2.125
Sess4 early_pow	2.55667	2.17815
Sess4 mid_pow	0.926891	1.28333
Sess4 late_pow	1.62308	1.96552
Sess5 early_pow	2.485	2.58487
Sess5 mid_pow	0.919328	1.59333
Sess5 late_pow	1.57094	2.3319
Participant5
Sess1 early_pow	2.72083	3.08403
Sess1 mid_pow	0.927731	1.60083
Sess1 late_pow	1.64701	2.12672
Sess2 early_pow	2.54167	2.2084
Sess2 mid_pow	1.03782	1.57167
Sess2 late_pow	1.62222	1.93621
Sess3 early_pow	2.0925	1.93697
Sess3 mid_pow	1.01176	1.51417
Sess3 late_pow	1.46068	1.89828
Sess4 early_pow	1.80333	1.95042
Sess4 mid_pow	1.02017	1.46083
Sess4 late_pow	1.49829	1.74052
Sess5 early_pow	1.88333	1.79748
Sess5 mid_pow	1.1	1.27167
Sess5 late_pow	1.44359	1.66724
Participant6
Sess1 early_pow	1.80083	1.79748
Sess1 mid_pow	1.21513	1.26833
Sess1 late_pow	1.68632	1.675
Sess2 early_pow	4.51417	3.09748
Sess2 mid_pow	1.98571	1.595
Sess2 late_pow	1.79915	1.71293
Sess3 early_pow	3.51417	3.35546
Sess3 mid_pow	1.6563	1.9725
Sess3 late_pow	1.60598	1.95862
Sess4 early_pow	5.32	4.57311
Sess4 mid_pow	1.82857	1.63
Sess4 late_pow	1.86068	1.95172
Sess5 early_pow	4.03167	3.41261
Sess5 mid_pow	1.7437	1.58167
Sess5 late_pow	1.85726	2.00086
Participant7
Sess1 early_pow	4.6032	3.93821
Sess1 mid_pow	1.66639	1.31
Sess1 late_pow	2.02437	2.25339
Sess2 early_pow	4.4536	3.90732
Sess2 mid_pow	1.59244	1.68083
Sess2 late_pow	1.66555	2.12373
Sess3 early_pow	4.98254	3.56905
Sess3 mid_pow	1.49672	1.43145
Sess3 late_pow	1.56198	1.76885
Sess4 early_pow	3.43333	3.01825
Sess4 mid_pow	1.22213	1.30081
Sess4 late_pow	1.55328	1.69262
Sess5 early_pow	3.48175	3.69683
Sess5 mid_pow	1.13197	1.38306
Sess5 late_pow	1.4082	1.61885
Participant8
Sess1 early_pow	3.30635	2.76429
Sess1 mid_pow	1.52213	1.39032
Sess1 late_pow	1.87787	1.51803
Sess2 early_pow	3.2381	3.65714
Sess2 mid_pow	1.68197	1.39032
Sess2 late_pow	1.82869	1.46148
Sess3 early_pow	3.24444	2.4246
Sess3 mid_pow	1.91148	1.34435
Sess3 late_pow	2.09836	1.52787
Sess4 early_pow	3.71825	4.04603
Sess4 mid_pow	1.86967	1.31935
Sess4 late_pow	2.14672	1.5623
Sess5 early_pow	4.85794	3.70238
Sess5 mid_pow	1.99672	1.30806
Sess5 late_pow	3.07787	1.96967

## Sheet: Offset actuation
	Left_leg [% gait cycle]	Right_leg [% gait cycle]
Participant1
Sess1 early_pow	31.6017	31.1025
Sess1 mid_pow	31.646	30.6427
Sess1 late_pow	32.1188	31.9338
Sess2 early_pow	33.13	29.1622
Sess2 mid_pow	31.93	31.0117
Sess2 late_pow	31.9138	30.9469
Sess3 early_pow	30.6858	27.1571
Sess3 mid_pow	32.26	30.0553
Sess3 late_pow	31.4266	29.699
Sess4 early_pow	29.7242	28.4479
Sess4 mid_pow	30.194	29.2515
Sess4 late_pow	30.6191	30.898
Sess5 early_pow	32.4683	29.5261
Sess5 mid_pow	31.6822	30.178
Sess5 late_pow	31.4267	30.4189
Participant2
Sess1 early_pow	33.6308	31.9361
Sess1 mid_pow	31.6945	29.5743
Sess1 late_pow	30.5905	28.7387
Sess2 early_pow	31.7208	31.0353
Sess2 mid_pow	30.947	29.307
Sess2 late_pow	29.4355	27.9964
Sess3 early_pow	31.0425	29.1202
Sess3 mid_pow	28.9478	26.8461
Sess3 late_pow	30.4234	28.5545
Sess4 early_pow	29.5317	28.0891
Sess4 mid_pow	29.4431	27.9265
Sess4 late_pow	27.6459	26.2405
Sess5 early_pow	31.4908	29.6395
Sess5 mid_pow	30.7405	28.1137
Sess5 late_pow	31.092	28.4342
Participant3
Sess1 early_pow	28.8442	27.3034
Sess1 mid_pow	29.3992	28.6992
Sess1 late_pow	29.6518	28.4439
Sess2 early_pow	29.745	29.221
Sess2 mid_pow	29.3672	28.9992
Sess2 late_pow	29.8948	29.7342
Sess3 early_pow	32.84	28.4185
Sess3 mid_pow	28.5824	27.3153
Sess3 late_pow	29.706	28.4939
Sess4 early_pow	27.875	27.4966
Sess4 mid_pow	29.2454	28.5771
Sess4 late_pow	29.4214	28.9078
Sess5 early_pow	28.6958	26.8538
Sess5 mid_pow	30.2731	28.0525
Sess5 late_pow	29.8949	27.911
Participant4
Sess1 early_pow	30.8108	32.3908
Sess1 mid_pow	30.3521	31.7933
Sess1 late_pow	32.8274	34.7653
Sess2 early_pow	30.27	31.3849
Sess2 mid_pow	30.4058	30.5458
Sess2 late_pow	32.0846	33.139
Sess3 early_pow	32.3283	30.9067
Sess3 mid_pow	31.3711	30.7417
Sess3 late_pow	32.9521	32.8915
Sess4 early_pow	30.6325	30.7126
Sess4 mid_pow	30.5893	30.8275
Sess4 late_pow	31.6376	32.4068
Sess5 early_pow	31.2733	30.4681
Sess5 mid_pow	30.9223	30.9167
Sess5 late_pow	31.7709	32.8195
Participant5
Sess1 early_pow	29.9742	29.3538
Sess1 mid_pow	30.6074	30.0425
Sess1 late_pow	32.3974	31.0559
Sess2 early_pow	31.5858	30.3496
Sess2 mid_pow	30.8826	30.1133
Sess2 late_pow	31.888	30.9102
Sess3 early_pow	29.9175	29.1487
Sess3 mid_pow	29.9273	29.5625
Sess3 late_pow	31.6949	30.5492
Sess4 early_pow	31.3142	29.8899
Sess4 mid_pow	30.9455	29.495
Sess4 late_pow	32.065	30.7263
Sess5 early_pow	30.0833	29.1748
Sess5 mid_pow	30.8669	29.9983
Sess5 late_pow	31.8308	30.8644
Participant6
Sess1 early_pow	27.1292	26.558
Sess1 mid_pow	30.9207	30.1608
Sess1 late_pow	32.1068	31.3314
Sess2 early_pow	32.3542	30.221
Sess2 mid_pow	32.4942	30.8092
Sess2 late_pow	32.6393	31.361
Sess3 early_pow	31.5442	30.8311
Sess3 mid_pow	31.5975	31.1342
Sess3 late_pow	31.606	31.5525
Sess4 early_pow	33.1975	31.6857
Sess4 mid_pow	31.7413	30.7092
Sess4 late_pow	32.2282	31.8517
Sess5 early_pow	34.7667	31.1487
Sess5 mid_pow	31.8124	30.49
Sess5 late_pow	32.5615	31.8797
Participant7
Sess1 early_pow	31.6315	30.9896
Sess1 mid_pow	31.9397	30.1992
Sess1 late_pow	33.0183	31.9496
Sess2 early_pow	31.2835	31.192
Sess2 mid_pow	31.8777	31.3625
Sess2 late_pow	31.17	31.4958
Sess3 early_pow	33.4375	34.1664
Sess3 mid_pow	33.4772	32.1556
Sess3 late_pow	32.6508	31.6008
Sess4 early_pow	32.5117	30.7961
Sess4 mid_pow	32.8585	29.7589
Sess4 late_pow	32.2574	30.9902
Sess5 early_pow	33.7609	33.2234
Sess5 mid_pow	31.9358	32.2492
Sess5 late_pow	31.8443	31.9164
Participant8
Sess1 early_pow	31.6492	30.4492
Sess1 mid_pow	31.4561	29.325
Sess1 late_pow	32.5156	30.0434
Sess2 early_pow	31.8547	31.175
Sess2 mid_pow	31.7455	30.3073
Sess2 late_pow	31.1311	29.473
Sess3 early_pow	32.382	30.45
Sess3 mid_pow	31.8886	29.3145
Sess3 late_pow	32.3336	30.3393
Sess4 early_pow	32.8687	30.8781
Sess4 mid_pow	31.3	29.1952
Sess4 late_pow	32.4352	30.4016
Sess5 early_pow	32.5672	31.2094
Sess5 mid_pow	31.839	29.5266
Sess5 late_pow	33.5721	31.2082

## Sheet: COM and Stride Data
Session	Participant		Stride_time [s]	Stride_time [s]	Stride_time [s]	Stride_time [s]			COM vertical excursion [m]	COM vertical excursion [m]	COM vertical excursion [m]	COM vertical excursion [m]
			early_pow	mid_pow	late_pow	unpow			early_pow	mid_pow	late_pow	unpow
1	#1		0.988899	1.05176	1.06329	1.05158			0.0474905	0.0586041	0.0629272	0.0659612
1	#2		1.01587	1.04753	1.04834	1.04934			0.0445025	0.0582714	0.0591282	0.0572875
1	#3		1.01881	0.983407	0.99045	1.00982			0.0456669	0.047596	0.0501229	0.0527519
1	#4		0.995458	0.971775	0.970111	1.01123			0.059563	0.0559872	0.0565843	0.0645245
1	#5		1.02393	1.05074	1.04712	1.07005			0.0518487	0.0603774	0.058761	0.0604728
1	#6		0.914479	0.931298	0.917857	0.929911			0.0435038	0.0468741	0.0484107	0.0519494
1	#7		0.929984	0.977017	0.968319	0.964319			0.0627499	0.0704442	0.0682623	0.0668801
1	#8		0.932161	0.952358	0.956558	0.971761			0.0477845	0.0488617	0.0521312	0.0562884
2	#1		1.01741	1.0523	1.06772	1.044			0.0574103	0.0626833	0.0656966	0.0672882
2	#2		0.995932	1.01223	1.02505	1.05587			0.0439938	0.0530654	0.0533772	0.0568765
2	#3		0.979237	0.986791	0.991807	1.00715			0.0429414	0.0459751	0.0492839	0.0516395
2	#4		0.960244	0.968228	0.981138	1.00304			0.0533379	0.0567429	0.0586214	0.0675391
2	#5		1.05739	1.06	1.0806	1.07256			0.0542381	0.0595019	0.0622093	0.0633783
2	#6		0.927102	0.925848	0.91635	0.954129			0.0410293	0.0432897	0.0438559	0.0473203
2	#7		0.933736	0.973274	0.96816	0.981			0.0660918	0.0709116	0.0705382	0.0708407
2	#8		0.988118	1.02351	1.04883	1.01336			0.051181	0.0634836	0.066285	0.0620506
3	#1		1.02153	1.06228	1.07969	1.06393			0.0581394	0.0630659	0.0697088	0.0697454
3	#2		0.98521	1.04567	1.04636	1.05288			0.0422114	0.0555815	0.0546751	0.0545132
3	#3		0.994412	0.990797	0.989789	1.00826			0.0452625	0.0461034	0.0494666	0.0488212
3	#4		0.949773	0.952375	0.980641	1.00121			0.0559035	0.0580326	0.0609711	0.0714414
3	#5		1.06027	1.07861	1.05584	1.06885			0.0541884	0.0598545	0.056805	0.0581904
3	#6		0.940892	0.938442	0.94062	0.968891			0.0450314	0.0446669	0.0468114	0.0495511
3	#7		0.925672	0.960952	0.966418	0.969639			0.0606888	0.0643723	0.0645944	0.0658496
3	#8		1.04787	1.03882	1.01935	1.01936			0.0586817	0.0681134	0.0635717	0.0641218
4	#1		1.01873	1.06589	1.0757	1.04205			0.0550365	0.063413	0.0685761	0.0653961
4	#2		0.992424	1.01027	1.03593	1.04756			0.0453679	0.0525424	0.0557524	0.0565147
4	#3		0.994457	0.995802	0.995086	1.00437			0.0468441	0.0484188	0.050192	0.0503043
4	#4		0.940257	0.963783	0.974727	1.00426			0.055214	0.0603969	0.0639176	0.0698937
4	#5		1.04788	1.03514	1.03812	1.06198			0.054863	0.0552056	0.0559042	0.0583723
4	#6		0.917174	0.955	0.941114	0.962413			0.0403783	0.0464952	0.0441695	0.0489273
4	#7		0.945776	0.979281	0.972331	0.966869			0.0611819	0.0658453	0.0642478	0.0648076
4	#8		0.997069	1.06031	1.0342	1.02592			0.0565085	0.0683695	0.0662019	0.0687839
5	#1		1.01326	1.04623	1.05949	1.04101			0.0599487	0.0643559	0.0692426	0.0683387
5	#2		1.00377	1.02666	1.03048	1.03877			0.0464706	0.0524473	0.0539286	0.0555713
5	#3		1.01033	1.00543	1.00503	1.02152			0.0508779	0.0514019	0.0521743	0.053119
5	#4		0.948347	0.973267	0.961744	0.971722			0.0591734	0.065485	0.0633319	0.0656664
5	#5		1.03494	1.04859	1.06693	1.0706			0.0544026	0.0601615	0.0570092	0.0615947
5	#6		0.932286	0.949	0.938838	0.949043			0.0464108	0.0466554	0.0469803	0.0509285
5	#7		0.976189	0.97895	0.979164	0.9786			0.0661411	0.0679801	0.069339	0.0667602
5	#8		1.03408	1.06135	1.03164	1.02879			0.0642329	0.0708273	0.0709796	0.0704987
